# Supplementary material for: Late Neoproterozoic seawater oxygenation by siliceous sponges
Source: Nat Commun. 2017 Sep 20;8:621. doi: 10.1038/s41467-017-00586-5 (PMC5606986; doi:10.1038/s41467-017-00586-5)
Supplement: Supplementary file 2 — Supplementary Data 1 [file 41467_2017_586_MOESM2_ESM.xlsx]

## Sheet: TOC and C isotopes
	height above sections' base	δ13/12Corg V-PDB	δ13/12Cbulk V-PDB	TC	TOC
sample	[m]	[‰]	[‰]	[wt%]	[wt%]
Li1	0.2	-33.9	-33.7425	0.309571	0.288208
Li2	9.45	-34.461	-34.8207	0.925144	0.886042
Li-11.5-12	11.5	-33.8495	-33.6993	0.394405	0.382785
Li3	12.5	-34.185	-34.622	0.948802	0.945251
Li-13.5-12	13.5	-33.816	-33.479	0.546584	0.509203
Li-15-12	15	-35.0185	-34.7177	0.901762	0.900337
Li-16.2-15.0-12	15.6	-34.669	-34.2227	0.559028	0.554012
Li-16.2-12	16.2	-34.511	-34.2427	0.493473	0.484913
Li-17.5-12	17.5	-33.99	-32.898	0.292274	0.290078
Li4	18.5	-33.615	-33.328	0.395226	0.377922
Li-20.5-12	20.5	-33.866	-33.3997	0.2007	0.209431
Li-21.4-12	21.4	-34.233	-33.793	0.559594	0.562789
Li-24.5-12	24.5	-34.11	-33.6365	0.626804	0.63116
Li5	24.51	-32.5	-32.8595	0.729821	0.744075
Li-26.5-12	26.5	-34.2145	-34.0257	1.11822	1.12428
Li-28.5-12	28.5	-33.1515	-32.9797	0.195973	0.191644
Li6	30.5	-33.6	-33.3595	0.623291	0.6
Li7b	31	-34.7	-35.106	2.01819	2.0484
Li7a	36.5	-33.04	-32.796	0.446682	0.416261
Li9a	46.5	-33.288	-32.9227	6.05584	5.86062
Li9b	46.6	-33.175	-32.7265	5.41376	5.20938
Li12a	52	-32.33	-31.86	0.357195	0.359827
Li12b	52.05	-33.209	-32.5355	0.935418	1.15346
Li16	53.06	-31.6	-31.249	0.178048	0.174289
Li18	53.6	-33.485	-32.927	0.480765	0.48614
Li19a	53.87	-33.151	-32.886	5.89732	5.63844
Li19b	54.04	-33.253	-32.8667	5.41536	5.23616
Li20b	54.5	-33.369	-32.9385	1.20329	1.12802
Li20a	54.6	-32.224	-32.3343	0.386102	0.367645
Li21B-hr	55.13	-32.669	-32.1765	1.46564	1.38379
Li22	55.52	-33.462	-33.504	1.35529	1.4033
Li23a	56.42	-33.346	-33.253	1.68269	1.48292
Li23b	56.52	-33.509	-33.527	1.57075	1.80112
Li24a	60.93	-33.935	-33.5915	15.6408	14.2949
Li24b	60.98	-33.65	-33.445	10.8499	10.4744
Li25b	61.5	-33.498	-33.194	8.07248	7.57367
Li25a	61.6	-33.423	-33.073	15.3543	15.1484
Li29	77	-31.006	-30.678	7.62389	7.57735
Li30	87.25	-29.1	-29.2	1.34	1.28817
Li31	96.5	-30.3	-30.222	2.36707	2.4998
Li33	117.5	-33.383	-33.316	11.327	10.8009
Li34	128	-32.978	-33.131	10.8802	10.591
Li35	138.5	-33.292	-33.475	4.81594	4.69291
Li36	149	-33.412	-33.472	7.84122	7.58424
