# Supplementary material for: Late Neoproterozoic seawater oxygenation by siliceous sponges
Source: Nat Commun. 2017 Sep 20;8:621. doi: 10.1038/s41467-017-00586-5 (PMC5606986; doi:10.1038/s41467-017-00586-5)
Supplement: Supplementary file 3 — Supplementary Data 2 [file 41467_2017_586_MOESM3_ESM.xlsx]

## Sheet: Major elements and minerals
	height above sections' base	SiO2	Al2O3	Fe2O3	MnO	MgO	CaO	Na2O	K2O	TiO2	P2O5	L.O.I.	XRD*
sample	[m]	[wt%]	[wt%]	[wt%]	[wt%]	[wt%]	[wt%]	[wt%]	[wt%]	[wt%]	[wt%]	[wt%]	() indicate < 5 wt%
Li1	0.2	98.12	0.43	<0.50	<0.040	<0.05	<0.40	<0.10	0.14	0.06	0.02	0.579
Li2	9.45	98.88	0.26	0.06	0.002	0.03	0.03	0.01	0.07	0.01	0.02	1.51
Li-11.5-12	11.5	95.36	0.39	0.19	0.003	0.05	0.05	0.01	0.08	0.017	0.01	1.46
Li3	12.5	98.23	0.47	0.13	0.002	0.07	0.02	0.01	0.13	0.018	<0.01	1.5	(Ba, Kfs)
Li-13.5-12	13.5	90.65	0.48	0.27	0.003	0.07	0.31	0.01	0.12	0.02	0.28	3.09
Li-15-12	15	95.36	0.51	0.16	0.004	0.07	0.04	0.04	0.2	0.048	0.02	1.61
Li-16.2-15.0-12	15.6	95.29	0.37	0.09	0.003	0.04	0.03	0.01	0.09	0.016	<0.01	1.69
Li-16.2-12	16.2	96.27	0.57	0.3	0.003	0.08	0.06	<0.01	0.15	0.025	0.05	1.16
Li-17.5-12	17.5	87.47	5.48	0.75	0.003	0.49	0.02	0.03	1.39	0.282	<0.01	2.41
Li4	18.5	97.08	1.39	0.27	0.002	0.14	0.02	0.01	0.39	0.056	0.03	1.06
Li-20.5-12	20.5	95.75	1.06	0.49	0.003	0.09	0.03	0.01	0.27	0.05	<0.01	1.05
Li-21.4-12	21.4	94.84	1.58	0.28	0.003	0.18	0.02	<0.01	0.41	0.058	0.02	1.5
Li-24.5-12	24.5	94.47	2.09	0.37	0.003	0.23	0.03	0.01	0.62	0.092	<0.01	2.02
Li5	24.5	92.54	2.82	0.31	<0.040	0.28	<0.40	<0.10	0.85	0.15	0.02	2.028	(Il, Ba, Kfs, Py)
Li-26.5-12	26.5	91.45	3.78	0.33	0.006	0.42	0.03	0.05	1.16	0.168	0.06	2.96
Li-28.5-12	28.5	92.69	3.1	0.61	0.003	0.31	0.02	0.02	0.92	0.162	0.02	1.62
Li6	30.5	97.63	0.24	0.1	<0.040	<0.05	<0.40	<0.10	0.05	<0.10	0.02	1.19	(Ba)
Li7b	31	95.7	0.8	0.28	0.002	0.09	0.03	0.01	0.23	0.035	0.09	3.38	Ba, (Il, Kfs)
Li7a	36.5	78.87	5.99	3.33	0.003	0.68	0.03	0.02	1.88	0.275	0.5	5	Il, Ba
Li9a	46.5	86.35	2.04	0.14	0.002	0.26	0.04	0.03	0.59	0.133	0.08	8.22	Il, Ba
Li9b	46.6	89.27	1.01	0.12	0.002	0.12	0.04	0.02	0.28	0.068	0.07	7.06	Ba, (Il)
Li12a	52	91.52	2.19	0.9	0.003	0.07	0.04	0.04	0.67	0.123	0.25	2.2	(Ba, Kfs, Ba-Fs)
Li12b	52.05	97.01	0.33	0.16	<0.040	<0.05	<0.40	<0.10	<0.10	<0.10	0.07	1.341	(Ba, Kfs)
Li16	53.06	88.37	2.8	1.34	<0.040	<0.05	<0.40	<0.10	0.51	0.38	0.18	2.749	(Ba, Kfs)
Li18	53.6	93.5	1.98	0.6	0.003	0.02	0.55	0.02	0.56	0.06	0.46	1.66	Ba, Kfs, (Py)
Li19a	53.87	87.15	1.96	0.16	0.002	0.29	2.25	0.08	0.57	0.126	0.09	7.88	Il, Ba
Li19b	54.04	91.86	0.91	0.16	0.002	0.11	0.04	0.02	0.23	0.057	0.11	7.2	Ba, (Il)
Li20b	54.5	95.95	0.18	0.15	0.002	0.02	0.03	<0.10	0.04	0.016	0.04	2.07	Ba
Li20a	54.6	80.78	5.16	3.02	0.002	0.62	0.04	0.02	1.58	0.25	0.42	4.59	Il, Ba
Li21B-hr	55.13	67.24	10.26	0.91	0.005	1.45	0.07	0.1	3.07	0.589	<0.01	7.39
Li22	55.52	92.88	0.31	0.11	0.002	0.03	0.02	0.01	0.07	0.009	0.06	2.74
Li23a	56.42	96.73	0.36	0.24	0.002	0.03	0.02	0.01	0.06	0.013	0.02	3	Ba
Li23b	56.52	94.93	0.26	0.13	0.002	0.05	0.02	<0.10	0.05	0.015	0	3.14	Ba
Li24a	60.93	63.36	5.28	2.17	0.004	0.65	0.06	0.04	1.61	0.438	0.25	22.44	Il, Ba, (Kfs, Py)
Li24b	60.98	75.24	2.41	1.29	0.002	0.25	0.06	0.04	0.75	0.223	0.26	16.24	Il, Ba, (Kfs, Py)
Li25b	61.5	86.31	1.1	0.29	0.002	0.13	0.06	0.03	0.31	0.142	0.14	10.44	Il, Ba
Li25a	61.6	60.36	6.11	0.48	0.003	0.72	0.05	0.04	1.86	0.491	0.27	22.21	Il, Ba, (Kfs, 15 Å)
Li29	77	74.67	8.01	0.5	0.003	0.93	0.03	0.05	2.14	0.696	0.03	11.54	Il, (Ba)
Li30	87.25	70.76	14.62	0.77	0.004	1.81	0.03	0.04	3.67	1.025	0.06	6.11	Il
Li31	96.5	67.12	15.78	0.67	0.004	1.71	0.03	0.1	3.81	0.968	0.03	8.07	Il
Li33	117.5	80.45	3.57	0.62	0.003	0.35	0.03	0.03	0.82	0.213	0.08	14.53	Il, (15 Å)
Li34	128	81.72	2.63	0.16	0.002	0.32	0.02	0.03	0.68	0.174	0.03	13.82	Il, (15 Å)
Li35	138.5	80.38	4.91	0.29	0.003	0.55	0.03	0.04	1.19	0.284	0.06	8.28	Il
Li36	149	80.41	3.31	0.21	0.003	0.31	0.06	0.03	0.8	0.303	0.08	12.38	Il, (Ba)
