# Supplementary material for: Late Neoproterozoic seawater oxygenation by siliceous sponges
Source: Nat Commun. 2017 Sep 20;8:621. doi: 10.1038/s41467-017-00586-5 (PMC5606986; doi:10.1038/s41467-017-00586-5)
Supplement: Supplementary file 4 — Supplementary Data 3 [file 41467_2017_586_MOESM4_ESM.xlsx]

## Sheet: Trace elements and GeSi
	height above sections' base	Ba	Cr	Cs	Cu	Ga	Ge	Hf	Mo	Nb	Ni	Pb	Rb	Sr	Th	Tl	U	V	Zr	Ge/Si
sample	[m]	[ppm]	[ppm]	[ppm]	[ppm]	[ppm]	[ppm]	[ppm]	[ppm]	[ppm]	[ppm]	[ppm]	[ppm]	[ppm]	[ppm]	[ppm]	[ppm]	[ppm]	[ppm]	-
Li1	0.2	235	380	0.3	40	2	0.8	0.9	8	2.3	<20	23	4	12	1.4	<0.05	10.8	456	64	0.6744
Li2	9.45	315	40	0.2	10	<1	<0.5	0.3	7	<0.2	<20	<5	2	6	0.37	<0.05	2.08	153	13	0.41826
Li-11.5-12	11.5	8583	100	0.3	10	1	0.6	0.3	12	0.8	< 20	28	3	58	0.62	0.06	3.28	239	14	0.520439
Li3	12.5	234	100	0.3	<10	3	<0.5	0.3	18	0.6	<20	6	4	6	0.67	<0.05	3.95	320	18	0.421028
Li-13.5-12	13.5	30970	170	0.3	20	2	<0.5	0.4	9	8.9	< 20	14	4	240	1.3	0.07	6.33	240	19	0.456234
Li-15-12	15	285	140	0.6	10	3	0.6	0.4	20	0.7	< 20	8	8	7	0.77	0.06	5.73	380	30	0.520439
Li-16.2-15.0-12	15.6	11410	70	0.3	10	2	<0.5	0.2	8	0.6	< 20	<5	3	63	0.54	< 0.05	4.74	156	13	0.434018
Li-16.2-12	16.2	268	120	0.4	10	3	0.6	0.4	13	0.7	< 20	10	6	9	1.14	0.06	9.59	326	30	0.51552
Li-17.5-12	17.5	3389	70	2.2	10	11	0.8	1.8	5	5	< 20	7	44	12	6.62	0.2	9.13	87	69	0.756512
Li4	18.5	1194	30	0.5	<10	2	0.7	0.4	3	1	<20	0	9	7	1.17	<0.05	13.6	67	18	0.596422
Li-20.5-12	20.5	1128	50	0.6	20	2	0.5	0.3	5	1	< 20	10	8	13	1.1	0.1	35.3	69	17	0.431933
Li-21.4-12	21.4	802	50	0.6	<10	2	0.6	0.3	<2	1.1	< 20	<5	12	9	1.31	0.07	2.29	66	15	0.523293
Li-24.5-12	24.5	2219	30	1.2	<10	4	0.6	0.5	<2	1.7	< 20	<5	19	16	1.58	0.08	0.75	30	20	0.525342
Li5	24.5	825	18	1.7	<10	5	0.7	1.1	<2	3.4	<20	11	17	6	3.22	0.07	1.3	39	40	0.625682
Li-26.5-12	26.5	1171	40	3	<10	6	0.8	0.7	<2	2.5	< 20	10	30	9	3.76	0.28	1	46	33	0.723588
Li-28.5-12	28.5	1964	40	2	<10	5	0.9	1	2	3.1	< 20	5	29	11	3.5	0.14	1.44	40	42	0.803147
Li6	30.5	747	57	0.3	26	<1	<0.5	0.6	2	1.4	<20	5	1	5	0.29	<0.05	10.7	166	53
Li7b	31	5551	90	0.6	50	2	<0.5	0.3	8	0.6	<20	12	6	26	1.01	0.17	6.4	1060	11
Li7a	36.5	20640	1440	4.5	180	16	1.5	1.8	52	7.3	20	37	49	96	6.62	1.35	27	8065	84	1.57313
Li9a	46.5	4928	470	2.1	30	6	1	1.4	8	4.7	30	38	24	61	3.81	0.73	18.2	7139	109	0.957906
Li9b	46.6	2840	200	0.9	20	3	<0.5	0.6	7	2	<20	14	10	39	1.74	0.49	8.79	3375	42
Li12a	52	12520	80	0.6	30	3	0.7	0.8	11	4.1	<20	35	11	53	2.03	0.36	153	525	39	0.632655
Li12b	52.05	1542	21	0.1	17	<1	<0.5	0.2	<2	1.3	<20	5	<1	15	0.35	<0.05	33.3	104	8
Li16	53.06	18531	41	0.4	59	<1	<0.5	0.9	6	5.6	5	37	7	51	3.97	0.24	9.03	525	34
Li18	53.6	16690	20	0.2	160	2	<0.5	0.4	4	1.4	<20	13	8	124	0.98	0.49	114	65	19
Li19a	53.87	4515	430	2.1	20	5	0.8	1.3	7	4.3	20	32	22	65	3.53	0.59	17.2	6488	98	0.75929
Li19b	54.04	2030	190	0.9	20	3	0.6	0.6	8	1.9	20	14	9	32	1.53	0.23	8.27	2765	51	0.540269
Li20b	54.5	12930	15	0.2	30	<1	<0.5	0.2	7	0.3	<20	23	<1	96	0.3	<0.05	3.06	74	8
Li20a	54.6	28270	1300	3.6	200	16	1.4	1.6	45	5.4	<20	42	41	191	7.5	0.98	30.8	6951	73	1.43354
Li21B-hr	55.13	28140	1720	11.2	220	32	4.1	5.3	14	18.9	<20	525	122	185	10.5	3.24	38.2	>10000	172	5.04361
Li22	55.52	32870	15	0.2	50	<1	<0.5	0.1	5	0.3	<20	<5	<1	268	0.2	0.11	4.14	221	4
Li23a	56.42	6360	40	0.2	120	2	<0.5	0.7	7	0.5	<20	8	<1	47	0.41	<0.05	5.87	564	26
Li23b	56.52	4580	20	0.3	40	<1	<0.5	0.1	4	0.8	<20	6	<1	29	0.2	0.08	3.02	405	6
Li24a	60.93	14190	1220	4.5	300	17	2.9	4.2	48	16.2	270	92	51	95	9.54	1.71	31.7	10000	292	3.78589
Li24b	60.98	17750	610	1.9	150	9	1.1	1.7	31	7.6	100	74	24	155	5.89	0.79	34.6	4359	321	1.20929
Li25b	61.5	13450	200	0.6	20	3	<0.5	0.9	30	4.2	<20	34	11	40	2.94	<0.05	17.2	1849	85
Li25a	61.6	41780	1390	7.4	60	17	1.7	3.5	58	12.8	50	123	76	67	10.2	1.12	32.5	9578	417	2.32962
Li29	77	5910	100	6	<10	16	1.7	3.4	11	12.7	<20	18	81	25	9.72	0.78	12.4	298	137	1.88316
Li30	87.25	2518	90	12.6	<10	21	2.7	4.3	0	16.5	20	9	129	16	11.9	1.44	5.1	145	160	3.15618
Li31	96.5	2843	120	9.9	10	25	3	4.3	6	20.4	<20	19	137	15	14.9	1.21	6.78	117	151	3.69704
Li33	117.5	821	40	3	10	7	0.9	1.9	41	5	20	28	32	15	4.26	0.48	19.7	474	79	0.925341
Li34	128	856	140	2	<10	10	4	1.2	36	4.4	<20	121	31	11	3.01	0.34	9.26	1981	48	4.04871
Li35	138.5	1046	240	4.4	20	11	1.1	1.9	11	5.4	<20	16	45	113	4.52	0.6	12	3533	75	1.13196
Li36	149	4546	40	1.8	40	7	1.2	2.3	26	5.9	30	39	30	312	5.64	0.53	21.4	360	96	1.2344
	% RSD	4	9	>10	6	13	8	9	>10	>10	1	5	>10	3	>10	>10	>10	6	7
