# Supplementary material for: Late Neoproterozoic seawater oxygenation by siliceous sponges
Source: Nat Commun. 2017 Sep 20;8:621. doi: 10.1038/s41467-017-00586-5 (PMC5606986; doi:10.1038/s41467-017-00586-5)
Supplement: Supplementary file 5 — Supplementary Data 4 [file 41467_2017_586_MOESM5_ESM.xlsx]

## Sheet: Supplementary Data 4
	height above sections' base	δ29/28SiNBS 28	95%CI	δ30/28SiNBS 28	95%CI	n
sample	[m]	[‰]	[‰]	[‰]	[‰]
Li1	0.2	0.327942	0.0786468	0.651271	0.0926957	4
Li2	9.45	0.561841	0.0388416	1.10214	0.0795125	6
Li-11.5-12	11.5	0.505226	0.0372123	1.00398	0.0354841	4
Li3	12.5	0.251368	0.0152174	0.478634	0.0137204	23
Li-13.5-12	13.5	0.526286	0.0274429	1.01425	0.109455	4
Li-15-12	15	0.38549	0.0901804	0.746073	0.120192	4
Li-16.2-15.0-12	15.6	0.154661	0.023692	0.33267	0.0517086	4
Li-16.2-12	16.2	0.207072	0.0451161	0.430281	0.108805	4
Li-17.5-12	17.5	0.262132	0.0654724	0.507894	0.129277	4
Li4	18.5	0.361737	0.0482297	0.714676	0.0791932	4
Li-20.5-12	20.5	0.341038	0.0642144	0.705301	0.0883951	4
Li-21.4-12	21.4	0.308627	0.044145	0.64734	0.0546949	4
Li-24.5-12	24.5	0.154395	0.0601694	0.266214	0.0547802	4
Li5	24.5	0.0408807	0.0608282	0.12653	0.0326059	4
Li-26.5-12	26.5	0.0507158	0.036992	0.1249	0.0999243	4
Li-28.5-12	28.5	0.079673	0.0664627	0.169775	0.119841	4
Li6	30.5	-0.052285	0.0359621	-0.0726097	0.0425102	4
Li7b	31	0.187703	0.0474295	0.359724	0.0383254	5
Li7a	36.5	-0.00697017	0.0348813	-0.0103476	0.0748558	5
Li9a	46.5	-0.0341566	0.0317369	-0.11305	0.0505434	5
Li9b	46.6	-0.0393462	0.0416523	-0.084036	0.0503619	5
Li12a	52	0.267579	0.0174675	0.532381	0.098269	4
Li12b	52.05	0.0740156	0.0277114	0.113051	0.104124	4
Li16	53.06	0.236499	0.0550392	0.451728	0.0217072	4
Li18	53.6	0.251865	0.0793922	0.475496	0.051984	5
Li19a	53.87	-0.0926328	0.0847142	-0.143879	0.119986	4
Li19b	54.04	-0.0365907	0.0592204	-0.104713	0.0882079	4
Li20b	54.5	-0.106283	0.0551666	-0.214187	0.0781802	4
Li20a	54.6	-0.0546852	0.0295316	-0.0987829	0.103306	5
Li21B-hr	55.13	-0.115957	0.0215738	-0.27241	0.0293445	7
Li22	55.52	-0.214144	0.0758387	-0.448566	0.048587	5
Li23a	56.42	-0.024726	0.0627901	-0.0337224	0.0427593	4
Li23b	56.52	-0.259313	0.0333283	-0.467647	0.0757753	4
Li24a	60.93	0.0133476	0.0293633	0.024716	0.0569754	4
Li24b	60.98	0.057286	0.070529	0.105821	0.0919096	5
Li25b	61.5	0.0614543	0.0712588	0.0637687	0.091514	4
Li25a	61.6	0.0484164	0.033813	0.0597569	0.0976144	4
Li29	77	-0.101756	0.0730027	-0.173516	0.0974274	5
Li30	87.25	-0.157344	0.0496757	-0.296155	0.0859634	5
Li31	96.5	-0.214733	0.0600008	-0.48078	0.112476	5
Li33	117.5	-0.156442	0.0359033	-0.316748	0.135335	4
Li34	128	-0.182152	0.038943	-0.353909	0.0240805	5
Li35	138.5	-0.227622	0.0465865	-0.428847	0.0850948	4
Li36	149	-0.108923	0.0446462	-0.242596	0.12657	4
Li 173	173	-0.4096	0.0573871	-0.767306	0.0764079	4
