# Supplementary material for: Late Neoproterozoic seawater oxygenation by siliceous sponges
Source: Nat Commun. 2017 Sep 20;8:621. doi: 10.1038/s41467-017-00586-5 (PMC5606986; doi:10.1038/s41467-017-00586-5)
Supplement: Supplementary file 6 — Supplementary Data 5 [file 41467_2017_586_MOESM6_ESM.xlsx]

## Sheet: REE+Y
	height above sections' base	La	Ce	Pr	Nd	Sm	Eu	Gd	Tb	Dy	Ho	Er	Tm	Yb	Lu	Y	ΣREE+Y	CeN/Ce*N	EuN/Eu*N	PrN/YbN	YN/HoN
sample	[m]	[ppm]	[ppm]	[ppm]	[ppm]	[ppm]	[ppm]	[ppm]	[ppm]	[ppm]	[ppm]	[ppm]	[ppm]	[ppm]	[ppm]	[ppm]	[ppm]	-	-	-	-
Li1	0.2	7.96	17.8	2.39	10.3	2.05	0.405	2.38	0.44	3.01	0.72	2.35	0.356	2.22	0.335	41.5	94.216	0.927406	0.879333	0.343822	2.11556
Li2	9.45	0.31	0.52	0.09	0.47	0.19	0.062	0.34	0.08	0.62	0.15	0.5	0.08	0.53	0.086	6.5	10.528	0.871816	1.16023	0.0542319	1.59049
Li-11.5-12	11.5	2.71	4.32	0.67	3.19	0.79	0.09	0.91	0.15	0.94	0.21	0.69	0.108	0.68	0.115	10.1	25.673	0.88702	0.528217	0.314669	1.76527
Li3	12.5	2.02	3.45	0.53	2.25	0.47	0.133	0.64	0.12	0.86	0.2	0.67	0.11	0.78	0.119	8.3	20.652	0.79847	1.18872	0.217005	1.5232
Li-13.5-12	13.5	3.11	4.88	0.93	5.15	2.71	0.431	3.25	0.47	2.82	0.57	1.72	0.246	1.49	0.22	24.8	52.797	0.839595	0.760006	0.199336	1.59693
Li-15-12	15	1.96	3.38	0.44	1.63	0.42	0.167	0.71	0.15	1.16	0.31	1.14	0.18	1.33	0.203	12.7	25.88	0.822257	1.4935	0.105655	1.50367
Li-16.2-15.0-12	15.6	2.35	4.08	0.55	2.29	0.53	0.064	0.61	0.11	0.69	0.15	0.48	0.08	0.57	0.086	6.7	19.34	0.89244	0.543522	0.30816	1.63943
Li-16.2-12	16.2	2.08	3.73	0.59	2.72	0.89	0.248	1.12	0.21	1.41	0.32	1.02	0.16	1.04	0.167	14.3	30.005	0.842136	1.20172	0.181179	1.6402
Li-17.5-12	17.5	18.3	26.6	3.7	13.3	1.72	0.263	1.11	0.25	1.82	0.42	1.37	0.232	1.54	0.236	15	85.861	0.746687	0.775012	0.767307	1.31085
Li4	18.5	5.46	7.7	1.43	5.83	1.08	0.169	0.81	0.15	1.01	0.22	0.71	0.112	0.77	0.121	6.5	32.072	0.634302	0.805241	0.593108	1.08443
Li-20.5-12	20.5	3.22	4.8	0.83	3.5	0.74	0.163	0.65	0.13	0.91	0.2	0.61	0.099	0.68	0.094	6.5	23.126	0.704631	1.0481	0.389814	1.19287
Li-21.4-12	21.4	6.41	8.66	1.47	5.48	0.98	0.182	0.73	0.12	0.77	0.16	0.5	0.082	0.59	0.092	5.6	31.826	0.63456	0.996656	0.795708	1.28463
Li-24.5-12	24.5	12.1	18.8	2.2	7.22	0.84	0.07	0.37	0.06	0.42	0.1	0.31	0.051	0.33	0.048	2.9	45.819	0.810323	0.535238	2.12911	1.06441
Li5	24.5	43.2	72.7	8.17	26.1	2.4	0.353	0.94	0.11	0.66	0.14	0.48	0.076	0.51	0.074	4	159.913	0.821371	1.09527	5.11611	1.04868
Li-26.5-12	26.5	10.1	15.5	1.95	6.33	0.93	0.219	0.79	0.12	0.76	0.17	0.54	0.087	0.55	0.094	4.6	42.74	0.745547	1.24188	1.1323	0.993159
Li-28.5-12	28.5	5.13	8.87	1.07	3.83	0.8	0.153	0.79	0.15	1.02	0.22	0.7	0.117	0.78	0.113	7.3	31.043	0.857361	0.890471	0.438104	1.2179
Li6	30.5	2.11	2.5	0.7	3.74	1.38	0.419	2.14	0.4	2.66	0.61	1.94	0.316	2.26	0.398	23.4	44.973	0.551346	1.22262	0.0989186	1.40798
Li7b	31	4.98	5.04	1.09	4.41	0.93	0.14	0.99	0.16	1.03	0.22	0.71	0.112	0.73	0.109	7.7	28.351	0.540536	0.721303	0.476861	1.28463
Li7a	36.5	51.2	49.2	11.8	48.8	9.82	1.58	10.7	2	13.7	3.22	10.4	1.55	9.31	1.35	123	347.63	0.49823	0.728771	0.404782	1.40204
Li9a	46.5	44.5	38.2	11.7	53.2	11.4	2.35	12.1	2.21	15	3.51	11.4	1.74	10.7	1.63	129	348.64	0.428955	0.949188	0.349213	1.34894
Li9b	46.6	26	22	6.73	30	5.98	1.22	6.36	1.18	7.87	1.86	5.89	0.911	5.73	0.842	64.6	187.173	0.421039	0.933864	0.375102	1.27476
Li12a	52	7	9.98	1.43	5.4	0.97	0.052	0.81	0.16	1.06	0.24	0.84	0.139	0.96	0.141	8.2	37.382	0.761484	0.260496	0.475722	1.25404
Li12b	52.05	1.59	2.57	0.37	1.52	0.37	0.057	0.4	0.07	0.51	0.11	0.37	0.054	0.34	0.051	3.9	12.282	0.824483	0.715143	0.347545	1.30131
Li16	53.06	24.9	43.9	4.62	15	1.68	0.128	1.12	0.13	0.78	0.18	0.62	0.108	0.83	0.138	5.7	99.834	0.891416	0.476476	1.77767	1.16228
Li18	53.6	3.93	8.79	1.58	7.25	1.83	0.222	2.18	0.4	2.69	0.58	1.8	0.272	1.8	0.291	18.6	52.215	0.737601	0.536683	0.280332	1.17705
Li19a	53.87	38.3	32.8	10.1	45.6	10	2.09	10.9	2.04	13.5	2.97	9.87	1.5	9.49	1.47	111	301.63	0.423647	0.946139	0.339894	1.37175
Li19b	54.04	22.3	19.1	5.81	26.2	5.43	1.12	5.87	1.1	7.61	1.76	5.49	0.83	5.12	0.759	63.7	172.199	0.428342	0.935921	0.362405	1.32842
Li20b	54.5	4.24	4.57	0.97	3.91	0.94	0.031	1.38	0.26	1.84	0.42	1.34	0.203	1.25	0.194	17.5	39.048	0.548729	0.134887	0.247828	1.52932
Li20a	54.6	31.8	31.3	7.63	34.7	8.79	1.63	11.9	2.3	15.6	3.57	11.6	1.72	10.4	1.59	137	311.53	0.539055	0.772629	0.234304	1.40852
Li21B-hr	55.13	84.5	86.5	17.4	68.7	14.9	2.54	15.2	2.13	12	2.41	7.29	1.1	7.1	1.13	90	412.9	0.56713	0.86883	0.782671	1.37068
Li22	55.52	2.27	2.13	0.47	2.14	0.52	0.004	0.57	0.08	0.43	0.09	0.3	0.046	0.3	0.041	4	13.391	0.59622	0.0382572	0.50034	1.63128
Li23a	56.42	5.57	3.66	0.98	4.33	0.95	0.153	1.19	0.17	1.08	0.26	0.87	0.137	0.9	0.141	11.8	32.191	0.476788	0.761631	0.347754	1.66578
Li23b	56.52	3.92	3.35	0.9	4.01	0.8	0.077	0.82	0.13	0.83	0.18	0.56	0.084	0.54	0.081	7	23.282	0.479196	0.47004	0.532276	1.42737
Li24a	60.93	61.5	60.5	15.7	75.5	20.2	4.05	28.8	5.05	32.5	7.05	22.1	3.26	19.8	3.04	292	651.05	0.535441	0.848156	0.253234	1.52021
Li24b	60.98	75.3	80.2	21	89.5	21	4.31	28	5.26	35.3	8.15	25	3.62	21.6	3.2	321	742.44	0.470292	0.86767	0.310495	1.44563
Li25b	61.5	13	12.4	3.03	13.2	3.85	0.73	6.42	1.22	8.57	2.06	6.57	0.971	6	0.898	85	163.919	0.515133	0.741164	0.16128	1.51447
Li25a	61.6	37.1	37.7	10.5	51.1	19.8	4.05	35.3	6.84	45.5	10.4	32.7	4.77	28.3	4.29	417	745.35	0.504885	0.776864	0.118493	1.47168
Li29	77	31.8	43.3	6.29	21.2	3.07	0.525	2.36	0.46	3.3	0.79	2.76	0.456	3.14	0.527	25.2	145.178	0.670396	0.858024	0.639749	1.1708
Li30	87.25	31.1	52.5	7.58	28.6	5.63	1.17	5.28	0.91	5.43	1.05	3.05	0.438	2.7	0.407	32	177.845	0.755085	1.01668	0.89659	1.11859
Li31	96.5	47.5	57.2	8.6	29	4.17	0.646	2.67	0.45	2.82	0.62	1.92	0.297	1.97	0.302	19.4	177.565	0.648046	0.867141	1.39419	1.14847
Li33	117.5	8.61	14.8	2.11	8.87	2.05	0.448	2.42	0.49	3.32	0.71	2.16	0.302	1.89	0.288	26.5	74.968	0.851979	0.938416	0.356541	1.36993
Li34	128	10.6	14.5	2.36	8.91	1.51	0.281	1.38	0.23	1.59	0.38	1.3	0.209	1.43	0.229	15.3	60.209	0.67024	0.928605	0.527065	1.47781
Li35	138.5	14	17.9	3.23	12.3	2.46	0.493	3.08	0.55	3.68	0.85	2.67	0.388	2.52	0.405	32.6	97.126	0.609764	0.879943	0.409346	1.40769
Li36	149	16.6	25.2	3.49	13.3	2.52	0.403	1.59	0.22	1.33	0.31	1.13	0.195	1.4	0.229	11.6	79.517	0.795078	0.960688	0.796133	1.37343
References in caption
1 Lawrence, M. G., Greig, A., Collerson, K. D. & Kamber, B. S. Rare Earth Element and Yttrium Variability in South East Queensland Waterways. Aquat. Geochemistry 12, 39–72 (2006).
2 McLennan, S. M. Rare earth elements in sedimentary rocks; influence of provenance and sedimentary processes. Rev. Mineral. Geochemistry 21, 169–200 (1989).
