# Supplementary material for: Late Neoproterozoic seawater oxygenation by siliceous sponges
Source: Nat Commun. 2017 Sep 20;8:621. doi: 10.1038/s41467-017-00586-5 (PMC5606986; doi:10.1038/s41467-017-00586-5)
Supplement: Supplementary file 7 — Supplementary Data 6 [file 41467_2017_586_MOESM7_ESM.xlsx]

## Sheet: fsponge MonteCarlo
	height above sections' base	25% percentile	fsponge median	75% percentile
sample	[m]	-	-	-
Li1	0.2	0.0557787	0.107437	0.154125
Li2	9.45	0.0306672	0.0603205	0.100974
Li-11.5-12	11.5	0.0358837	0.0697614	0.112217
Li3	12.5	0.0751902	0.129779	0.181455
Li-13.5-12	13.5	0.0344541	0.0678174	0.109645
Li-15-12	15	0.0479515	0.094649	0.138737
Li-16.2-15.0-12	15.6	0.097507	0.155355	0.207872
Li-16.2-12	16.2	0.080718	0.136989	0.189202
Li-17.5-12	17.5	0.0439547	0.0897799	0.135777
Li4	18.5	0.0462434	0.0937107	0.137877
Li-20.5-12	20.5	0.0478061	0.0954334	0.140001
Li-21.4-12	21.4	0.0509226	0.0996966	0.145013
Li-24.5-12	24.5	0.0970895	0.155251	0.206856
Li5	24.5	0.118492	0.178417	0.229805
Li-26.5-12	26.5	0.11431	0.1739	0.227184
Li-28.5-12	28.5	0.108802	0.168217	0.221143
Li6	30.5	0.17338	0.234204	0.283908
Li7b	31	0.0900816	0.147629	0.199286
Li7a	36.5	0.125195	0.184294	0.240205
Li9a	46.5	0.175226	0.237503	0.284595
Li9b	46.6	0.1726	0.233914	0.282489
Li12a	52	0.0579655	0.111777	0.159041
Li12b	52.05	0.138616	0.197362	0.249151
Li16	53.06	0.0639901	0.118404	0.166947
Li18	53.6	0.0654494	0.1205	0.169077
Li19a	53.87	0.182156	0.243075	0.292003
Li19b	54.04	0.177585	0.237961	0.287277
Li20b	54.5	0.202643	0.26219	0.311023
Li20a	54.6	0.155512	0.216048	0.270567
Li21B-hr	55.13	0.155021	0.221107	0.286524
Li22	55.52	0.255078	0.311791	0.359042
Li23a	56.42	0.165632	0.225724	0.275282
Li23b	56.52	0.259351	0.31546	0.3629
Li24a	60.93	0.112109	0.170653	0.227819
Li24b	60.98	0.122096	0.18174	0.23374
Li25b	61.5	0.143742	0.203027	0.253722
Li25a	61.6	0.0884358	0.146073	0.206617
Li29	77	0.149972	0.210004	0.271134
Li30	87.25	0.127878	0.203091	0.281672
Li31	96.5	0.201131	0.29019	0.384722
Li33	117.5	0.220239	0.279443	0.331064
Li34	128	0.230965	0.290417	0.338611
Li35	138.5	0.248291	0.306483	0.360034
Li36	149	0.200353	0.260462	0.311984
