# Supplementary material for: Late Neoproterozoic seawater oxygenation by siliceous sponges
Source: Nat Commun. 2017 Sep 20;8:621. doi: 10.1038/s41467-017-00586-5 (PMC5606986; doi:10.1038/s41467-017-00586-5)
Supplement: Supplementary file 8 — Supplementary Data 7 [file 41467_2017_586_MOESM8_ESM.xlsx]

## Sheet: illite
	illite concentration by XRD	illite concentration calculated from chert Al/Si
	[wt%]	[wt%]
Li20a	12.54	14.7
Li24b	7.69	6.9
Li31	46.57	45
Li36	9.24	9.4
