# Supplementary material for: Late Neoproterozoic seawater oxygenation by siliceous sponges
Source: Nat Commun. 2017 Sep 20;8:621. doi: 10.1038/s41467-017-00586-5 (PMC5606986; doi:10.1038/s41467-017-00586-5)
Supplement: Supplementary file 9 — Supplementary Data 8 [file 41467_2017_586_MOESM9_ESM.xlsx]

## Sheet: Si isotope ratios of standards
Big Batch	δ29/28SiNBS 28	δ30/28SiNBS 28			Diatomite	δ29/28SiNBS 28	δ30/28SiNBS 28
	[‰]	[‰]				[‰]	[‰]
011-Big batch	-5.4667	-10.7081			015-Diatomite	0.599035	1.22654
043-Big batch	-5.472	-10.7418			047-Diatomite	0.663599	1.23955
027-Big batch	-5.42855	-10.7422			015-Diatomite	0.642677	1.25294
043-Big batch	-5.45591	-10.6307			031-Diatomite	0.681467	1.26664
059-Big batch	-5.39486	-10.6801			047-Diatomite	0.586453	1.22344
035-BigBatch	-5.51346	-10.6708			063-Diatomite	0.631745	1.29334
075-BigBatch	-5.46233	-10.6447			039-Diatomite	0.603944	1.27249
113-BigBatch	-5.396	-10.6015			077-Diatomite	0.678023	1.30154
153-BigBatch	-5.4359	-10.6277			117-Diatomite	0.617685	1.24813
003-BigBatch	-5.32616	-10.6983			155-Diatomite	0.651161	1.22119
075-BigBatch	-5.49039	-10.6932			005-Diatomite	0.607812	1.21676
003-BigBatch	-5.44337	-10.7945			041-Diatomite	0.656605	1.29249
039-BigBatch	-5.45521	-10.7015			005-Diatomite	0.619889	1.24716
003-BigBatch	-5.44631	-10.7976			041-Diatomite	0.638063	1.28393
029-BigBatch	-5.44946	-10.6916			005-Diatomite	0.649847	1.19524
065-BigBatch	-5.46854	-10.7173			035-Diatomite	0.693471	1.24901
101-BigBatch	-5.43335	-10.8293			071-Diatomite	0.68102	1.27698
137-BigBatch	-5.48895	-10.791			107-Diatomite	0.716257	1.34839
029-BigBatch	-5.45617	-10.6366			143-Diatomite	0.693999	1.33115
069-BigBatch	-5.48895	-10.5998			Average	0.64804	1.26247
107-BigBatch	-5.42503	-10.6346			95%CI	0.0176461	0.0192231
Average	-5.44751	-10.6968
95%CI	0.0184429	0.0304686
IRMM-17	δ29/28SiNBS 28	δ30/28SiNBS 28			BHVO-2	δ29/28SiNBS 28	δ30/28SiNBS 28
	[‰]	[‰]				[‰]	[‰]
009-IRMM17	-0.645689	-1.33301			009-BHVO	-0.0677898	-0.243891
009-IRMM17	-0.729748	-1.32068			025-BHVO	-0.153592	-0.293859
045-IRMM17	-0.647941	-1.34822			041-BHVO	-0.177802	-0.294134
009-IRMM17	-0.725296	-1.42652			057-BHVO	-0.138519	-0.256911
033-IRMM17	-0.732323	-1.43455			025-BHVO	-0.142218	-0.321786
069-IRMM17	-0.710879	-1.42175			041-BHVO	-0.131756	-0.251746
105-IRMM17	-0.692713	-1.39185			057-BHVO	-0.128497	-0.24779
141-IRMM17	-0.735448	-1.35122			033-BHVO	-0.103328	-0.234036
033-IRMM17	-0.672765	-1.32142			071-BHVO	-0.151261	-0.269087
071-IRMM17	-0.727032	-1.32291			111-BHVO	-0.167983	-0.248119
111-IRMM17	-0.761441	-1.44196			149-BHVO	-0.140729	-0.247953
Average	-0.707388	-1.37401			015-BHVO	-0.169761	-0.340038
95%CI	0.0254086	0.0334048			051-BHVO	-0.143667	-0.290483
					015-BHVO	-0.183944	-0.373202
					039-BHVO	-0.144255	-0.241454
Herasil glass	δ29/28SiNBS 28	δ30/28SiNBS 28			077-BHVO	-0.0983117	-0.179895
(lab internal std)	[‰]	[‰]			117-BHVO	-0.14988	-0.211334
011-HerasiL1	-0.0504679	-0.118735			Average	-0.140782	-0.267395
015-HerasiL2	-0.0731344	-0.183671			95%CI	0.0151894	0.024391
051-HerasiL2	-0.00659902	-0.143176
011-HerasiL1	-0.0343917	-0.0987876
047-HerasiL1	-0.0249569	-0.0988018
011-HerasiL1	-0.0654633	-0.102532
035-Herasil1	-0.0467811	-0.0558594
075-Herasil1	-0.123913	-0.161806
113-Herasil1	-0.0494313	-0.0884364
Average	-0.0527932	-0.116867
95%CI	0.0256851	0.0304654
References in caption
1 Reynolds, B. C. et al. An inter-laboratory comparison of Si isotope reference materials. J. Anal. At. Spectrom. 22, 561–568 (2007).
2 Jochum, K. P. et al. GeoReM: A New Geochemical Database for Reference Materials and Isotopic Standards. Geostand. Geoanalytical Res. 29, 333–338 (2005).
